# Supplementary material for: Opioids Alleviate Oxidative Stress via the Nrf2/HO-1 Pathway in LPS-Stimulated Microglia
Source: Int J Mol Sci. 2023 Jul 4;24(13):11089. doi: 10.3390/ijms241311089 (PMC10342087; doi:10.3390/ijms241311089)
Supplement: Supplementary file 1 [file ijms-24-11089-s001.zip]

Archive with 1 entries (1 files):
- ijms-2482874-supplementary.pdf
